# Supplementary material for: Clinically relevant pseudoexons of the GALNS gene and their antisense-based correction
Source: Mol Med. 2025 May 17;31:196. doi: 10.1186/s10020-025-01243-0 (PMC12085818; doi:10.1186/s10020-025-01243-0)
Supplement: Supplementary file 5 — Supplementary Material 5: Table S1. Analysis of the studdied variants. [file 10020_2025_1243_MOESM5_ESM.xlsx]

## Sheet: Table 1
	Supplementary table 1. Analysis of the studdied variants.				Source		gnomAD v4.1.0	Clinical Significance before study	SpliceAI (https://spliceailookup.broadinstitute.org/#)								Results of functional analysis	Clinical Significance after study
	hg 37	hg 38	NM_000512.5:	Minigene	Clinvar	Other			DS_AG	DS_AL	DS_DG	DS_DL	DP_AG	DP_AL	DP_DG	DP_DL
	chr16:88921830:T:C	chr16:88855422:T:C	c.120+1336A>G	M1	gnomAD	https://sscvdb.io/	5.12e-05		0.53	0.00	0.50	0.01	100 bp	0	1 bp	-140 bp	Complete absence of correct transcript, insertion of the 100 bp PE-1, PTC, NMD	LP
	chr16:88921161:G:A	chr16:88854753:G:A	c.120+2005C>T		gnomAD		0.000112		0.28	0.00	0.91	0.01	81 bp	0	2 bp	114 bp	no effect on spicing	US
	chr16:88909447:G:A	chr16:88843039:G:A	c.121-210C>T	M2	https://www.ncbi.nlm.nih.gov/clinvar/variation/VCV001048373.5		0.00176	US/LB	0.31	0.00	0.63	0.17	160 bp	0	2 bp	-9 bp	Complete absence of correct transcript, insertion of the 159 bp PE-2, PTC, NMD	P
	chr16:88909386:C:T	chr16:88842978:C:T	c.121-149G>A		gnomAD		1.31e-06		0.02	0.00	0.32	0.13	221 bp	-149 bp	-1 bp	52 bp	Complete absence of correct transcript, insertion of the 223 bp PE-3, PTC, NMD	LP
	chr16:88906467:C:A	chr16:88840059:C:A	c.422+933G>T	M3	gnomAD		6.57e-06		0.12	0.00	0.49	0.07	197 bp	0	2 bp	-86 bp	Reduction of the correct transcript by 3.2-fold, insertion of multiple PEs (307 bp PE-4, 290 bp PE-4A2, 268 bp PE-4A3, and 246 bp PE-4A4) PTC, NMD	LP
	chr16:88905035:G:A	chr16:88838627:G:A	c.423-862C>T		https://www.ncbi.nlm.nih.gov/clinvar/variation/VCV000800975.2	Patient 1, https://sscvdb.io/	0	LP	0.54	0.00	0.91	0.39	90 bp	0	2 bp	-14 bp	Reduction of the correct transcript by 12.8-fold, insertion of the 160 bp PE-5 and the 89 bp PE-5A2, PTC, NMD	P
	chr16:88904610:G:A	chr16:88838202:G:A	c.423-437C>T		gnomAD	https://sscvdb.io/	6.57e-06		0.07	0.00	0.34	0.02	149 bp	-437 bp	2 bp	-239 bp	no effect on spicing	US
	chr16:88904342:C:T	chr16:88837934:C:T	c.423-169G>A		gnomAD		0.000769		0.39	0.00	0.42	0.16	85 bp	0	-1 bp	29 bp	no effect on spicing	US
	chr16:88898676:T:C	chr16:88832268:T:C	c.899-167A>G	M4	https://www.ncbi.nlm.nih.gov/clinvar/variation/VCV001048484.3	CS1823207	0	US	0.55	0.01	0.79	0.05	53 bp	26 bp	1 bp	-83 bp	Reduction of the correct transcript by 3.8-fold, insertion of the 53 bp PE-6 PTC, NMD	P
	chr16:88894816:C:A	chr16:88828408:C:A	c.1003-1570G>T	M5		Patient 2	0		0.54	0.02	0.07	0.00	-16 bp	-222 bp	-371 bp	0	Complete absence of correct transcript, insertion of the 376 bp PE-7, PTC, NMD	P
	chr16:88894643:T:C	chr16:88828235:T:C	c.1003-1397A>G		gnomAD		6.79e-06		0.39	0.04	0.88	0.09	157 bp	-49 bp	1 bp	-218 bp	Complete absence of correct transcript, insertion of the 157 bp PE-8, PTC, NMD	LP
	chr16:88894422:C:T	chr16:88828014:C:T	c.1003-1176G>A		gnomAD		1.31e-05		0.32	0.00	0.21	0.04	172 bp	0	3 bp	23 bp	no effect on spicing	US
	chr16:88894418:C:T	chr16:88828010:C:T	c.1003-1172G>A		gnomAD		5.26e-05		0.36	0.00	0.23	0.04	176 bp	0	7 bp	27 bp	no effect on spicing	US
	chr16:88894339:G:A	chr16:88827931:G:A	c.1003-1093C>T		gnomAD		5.26e-05		0.17	0.00	0.58	0.38	255 bp	0	2 bp	86 bp	no effect on spicing	US
	chr16:88893763:G:A	chr16:88827355:G:A	c.1003-517C>T		gnomAD		6.57e-06		0.00	0.01	0.26	0.04	0	831 bp	2 bp	662 bp	no effect on spicing	US
																	Abbreviations:
									DS ≥ 0.5								PTC - premature termination codon formation
									0.5 > DS > 0.2								NMD - nonsense mediated mRNA decay
